# Supplementary material for: Tumor Cell-Derived Exosomal circ-PRKCI Promotes Proliferation of Renal Cell Carcinoma via Regulating miR-545-3p/CCND1 Axis
Source: Cancers (Basel). 2022 Dec 25;15(1):123. doi: 10.3390/cancers15010123 (PMC9817713; doi:10.3390/cancers15010123)
Supplement: Supplementary file 1 [file cancers-15-00123-s001.zip]

Archive with 2 entries (2 files):
- cancers-1977369-file-S1.pdf
- cancers-1977369-Tables and Figures.pdf
